# Supplementary material for: Investigation of Indolglyoxamide and Indolacetamide Analogues of Polyamines as Antimalarial and Antitrypanosomal Agents
Source: Mar Drugs. 2014 May 28;12(6):3138–60. doi: 10.3390/md12063138 (PMC4071569; doi:10.3390/md12063138)
Supplement: Supplementary File 1 — Supplementary Materials (ZIP, 26 KB) [file marinedrugs-12-03138-s001.zip]

Archive with 34 entries (34 files):
- Compound 36.mol
- Compound 37.mol
- Compound 38.mol
- Compound 5.mol
- Compound 6.mol
- Compound 7.mol
- Compound 8.mol
- Compound 9.mol
- Compound 10.mol
- Compound 11.mol
- Compound 12.mol
- Compound 13.mol
- Compound 14.mol
- Compound 15.mol
- Compound 16.mol
- Compound 17.mol
- Compound 18.mol
- Compound 19.mol
- Compound 20.mol
- Compound 21.mol
- Compound 22.mol
- Compound 23.mol
- Compound 24.mol
- Compound 25.mol
- Compound 26.mol
- Compound 27.mol
- Compound 28.mol
- Compound 29.mol
- Compound 30.mol
- Compound 31.mol
- Compound 32.mol
- Compound 33.mol
- Compound 34.mol
- Compound 35.mol
