# Supplementary material for: Investigation of Indolglyoxamide and Indolacetamide Analogues of Polyamines as Antimalarial and Antitrypanosomal Agents
Source: Mar Drugs. 2014 May 28;12(6):3138–60. doi: 10.3390/md12063138 (PMC4071569; doi:10.3390/md12063138)
Supplement: Supplementary File 1 — Supplementary Materials (ZIP, 26 KB) [file marinedrugs-12-03138-s001.zip › Compound 5.mol]

  ChemDraw04281410082D

 38 41  0  0  0  0  0  0  0  0999 V2000
   -7.1492    1.0817    0.0000 C   0  0  0  0  0  0  0  0  0  0  0  0
   -7.6993    0.4707    0.0000 C   0  0  0  0  0  0  0  0  0  0  0  0
   -7.4453   -0.3112    0.0000 C   0  0  0  0  0  0  0  0  0  0  0  0
   -6.6411   -0.4821    0.0000 C   0  0  0  0  0  0  0  0  0  0  0  0
   -6.0910    0.1289    0.0000 C   0  0  0  0  0  0  0  0  0  0  0  0
   -6.3450    0.9108    0.0000 C   0  0  0  0  0  0  0  0  0  0  0  0
   -6.2300   -1.1941    0.0000 N   0  0  0  0  0  0  0  0  0  0  0  0
   -5.4259   -1.0232    0.0000 C   0  0  0  0  0  0  0  0  0  0  0  0
   -5.3399   -0.2055    0.0000 C   0  0  0  0  0  0  0  0  0  0  0  0
   -8.5035    0.6417    0.0000 Br  0  0  0  0  0  0  0  0  0  0  0  0
   -4.6279    0.2055    0.0000 C   0  0  0  0  0  0  0  0  0  0  0  0
   -4.6279    1.0277    0.0000 O   0  0  0  0  0  0  0  0  0  0  0  0
   -3.9159   -0.2055    0.0000 C   0  0  0  0  0  0  0  0  0  0  0  0
   -3.2040    0.2055    0.0000 N   0  0  0  0  0  0  0  0  0  0  0  0
   -3.9159   -1.0277    0.0000 O   0  0  0  0  0  0  0  0  0  0  0  0
   -2.4920   -0.2055    0.0000 C   0  0  0  0  0  0  0  0  0  0  0  0
   -1.7800    0.2055    0.0000 C   0  0  0  0  0  0  0  0  0  0  0  0
   -1.0680   -0.2055    0.0000 C   0  0  0  0  0  0  0  0  0  0  0  0
   -0.3560    0.2055    0.0000 N   0  3  0  0  0  0  0  0  0  0  0  0
    0.3560   -0.2055    0.0000 C   0  0  0  0  0  0  0  0  0  0  0  0
    1.0680    0.2055    0.0000 C   0  0  0  0  0  0  0  0  0  0  0  0
    1.7800   -0.2055    0.0000 C   0  0  0  0  0  0  0  0  0  0  0  0
    2.4920    0.2055    0.0000 C   0  0  0  0  0  0  0  0  0  0  0  0
    3.2040   -0.2055    0.0000 N   0  0  0  0  0  0  0  0  0  0  0  0
    3.9159    0.2055    0.0000 C   0  0  0  0  0  0  0  0  0  0  0  0
    4.6279   -0.2055    0.0000 C   0  0  0  0  0  0  0  0  0  0  0  0
    3.9159    1.0277    0.0000 O   0  0  0  0  0  0  0  0  0  0  0  0
    5.3399    0.2055    0.0000 C   0  0  0  0  0  0  0  0  0  0  0  0
    4.6279   -1.0277    0.0000 O   0  0  0  0  0  0  0  0  0  0  0  0
    6.0910   -0.1289    0.0000 C   0  0  0  0  0  0  0  0  0  0  0  0
    6.6411    0.4821    0.0000 C   0  0  0  0  0  0  0  0  0  0  0  0
    6.2300    1.1941    0.0000 N   0  0  0  0  0  0  0  0  0  0  0  0
    5.4259    1.0232    0.0000 C   0  0  0  0  0  0  0  0  0  0  0  0
    6.3450   -0.9108    0.0000 C   0  0  0  0  0  0  0  0  0  0  0  0
    7.1492   -1.0817    0.0000 C   0  0  0  0  0  0  0  0  0  0  0  0
    7.6993   -0.4707    0.0000 C   0  0  0  0  0  0  0  0  0  0  0  0
    7.4453    0.3112    0.0000 C   0  0  0  0  0  0  0  0  0  0  0  0
    8.5035   -0.6417    0.0000 Br  0  0  0  0  0  0  0  0  0  0  0  0
  1  2  2  0      
  2  3  1  0      
  3  4  2  0      
  4  5  1  0      
  5  6  2  0      
  6  1  1  0      
  4  7  1  0      
  7  8  1  0      
  8  9  2  0      
  9  5  1  0      
  2 10  1  0      
  9 11  1  0      
 11 12  2  0      
 11 13  1  0      
 13 14  1  0      
 13 15  2  0      
 14 16  1  0      
 16 17  1  0      
 17 18  1  0      
 18 19  1  0      
 19 20  1  0      
 20 21  1  0      
 21 22  1  0      
 22 23  1  0      
 23 24  1  0      
 24 25  1  0      
 25 26  1  0      
 25 27  2  0      
 26 28  1  0      
 26 29  2  0      
 28 30  1  0      
 30 31  2  0      
 31 32  1  0      
 32 33  1  0      
 33 28  2  0      
 30 34  1  0      
 34 35  2  0      
 35 36  1  0      
 36 37  2  0      
 37 31  1  0      
 36 38  1  0      
M  CHG  1  19   1
M  END
