# Supplementary material for: Investigation of Indolglyoxamide and Indolacetamide Analogues of Polyamines as Antimalarial and Antitrypanosomal Agents
Source: Mar Drugs. 2014 May 28;12(6):3138–60. doi: 10.3390/md12063138 (PMC4071569; doi:10.3390/md12063138)
Supplement: Supplementary File 1 — Supplementary Materials (ZIP, 26 KB) [file marinedrugs-12-03138-s001.zip › Compound 10.mol]

  ChemDraw04281411462D

 16 17  0  0  0  0  0  0  0  0999 V2000
   -1.2095   -0.3839    0.0000 C   0  0  0  0  0  0  0  0  0  0  0  0
   -1.2095   -1.2060    0.0000 C   0  0  0  0  0  0  0  0  0  0  0  0
   -0.4975   -1.6171    0.0000 C   0  0  0  0  0  0  0  0  0  0  0  0
    0.2145   -1.2060    0.0000 C   0  0  0  0  0  0  0  0  0  0  0  0
    0.2145   -0.3839    0.0000 C   0  0  0  0  0  0  0  0  0  0  0  0
   -0.4975    0.0272    0.0000 C   0  0  0  0  0  0  0  0  0  0  0  0
    0.9964   -1.4601    0.0000 N   0  0  0  0  0  0  0  0  0  0  0  0
    1.4796   -0.7950    0.0000 C   0  0  0  0  0  0  0  0  0  0  0  0
    0.9964   -0.1298    0.0000 C   0  0  0  0  0  0  0  0  0  0  0  0
    1.2504    0.6521    0.0000 C   0  0  0  0  0  0  0  0  0  0  0  0
    0.6691    1.2334    0.0000 O   0  0  0  0  0  0  0  0  0  0  0  0
    2.0546    0.8230    0.0000 C   0  0  0  0  0  0  0  0  0  0  0  0
    2.6360    0.2416    0.0000 O   0  0  0  0  0  0  0  0  0  0  0  0
    2.2674    1.6171    0.0000 O   0  0  0  0  0  0  0  0  0  0  0  0
   -1.9240    0.0286    0.0000 O   0  0  0  0  0  0  0  0  0  0  0  0
   -2.6360   -0.3825    0.0000 C   0  0  0  0  0  0  0  0  0  0  0  0
  1  2  2  0      
  2  3  1  0      
  3  4  2  0      
  4  5  1  0      
  5  6  2  0      
  6  1  1  0      
  4  7  1  0      
  7  8  1  0      
  8  9  2  0      
  9  5  1  0      
  9 10  1  0      
 10 11  2  0      
 10 12  1  0      
 12 13  1  0      
 12 14  2  0      
 15 16  1  0      
  1 15  1  0      
M  STY  1   1 SUP
M  SLB  1   1   1
M  SAL   1  2  15  16
M  SBL   1  1  17
M  SMT   1 ^OMe
M  SBV   1  17    0.7145   -0.4125
M  END
