# Supplementary material for: Investigation of Indolglyoxamide and Indolacetamide Analogues of Polyamines as Antimalarial and Antitrypanosomal Agents
Source: Mar Drugs. 2014 May 28;12(6):3138–60. doi: 10.3390/md12063138 (PMC4071569; doi:10.3390/md12063138)
Supplement: Supplementary File 1 — Supplementary Materials (ZIP, 26 KB) [file marinedrugs-12-03138-s001.zip › Compound 11.mol]

  ChemDraw04281411472D

 16 17  0  0  0  0  0  0  0  0999 V2000
   -1.5655    0.0279    0.0000 C   0  0  0  0  0  0  0  0  0  0  0  0
   -1.5655   -0.7943    0.0000 C   0  0  0  0  0  0  0  0  0  0  0  0
   -0.8535   -1.2053    0.0000 C   0  0  0  0  0  0  0  0  0  0  0  0
   -0.1415   -0.7943    0.0000 C   0  0  0  0  0  0  0  0  0  0  0  0
   -0.1415    0.0279    0.0000 C   0  0  0  0  0  0  0  0  0  0  0  0
   -0.8535    0.4390    0.0000 C   0  0  0  0  0  0  0  0  0  0  0  0
    0.6404   -1.0483    0.0000 N   0  0  0  0  0  0  0  0  0  0  0  0
    1.1236   -0.3832    0.0000 C   0  0  0  0  0  0  0  0  0  0  0  0
    0.6404    0.2819    0.0000 C   0  0  0  0  0  0  0  0  0  0  0  0
    0.8944    1.0638    0.0000 C   0  0  0  0  0  0  0  0  0  0  0  0
    0.3131    1.6452    0.0000 O   0  0  0  0  0  0  0  0  0  0  0  0
    1.6986    1.2348    0.0000 C   0  0  0  0  0  0  0  0  0  0  0  0
    2.2800    0.6534    0.0000 O   0  0  0  0  0  0  0  0  0  0  0  0
    1.9114    2.0289    0.0000 O   0  0  0  0  0  0  0  0  0  0  0  0
   -2.2800   -1.2068    0.0000 O   0  0  0  0  0  0  0  0  0  0  0  0
   -2.2800   -2.0289    0.0000 C   0  0  0  0  0  0  0  0  0  0  0  0
  1  2  2  0      
  2  3  1  0      
  3  4  2  0      
  4  5  1  0      
  5  6  2  0      
  6  1  1  0      
  4  7  1  0      
  7  8  1  0      
  8  9  2  0      
  9  5  1  0      
  9 10  1  0      
 10 11  2  0      
 10 12  1  0      
 12 13  1  0      
 12 14  2  0      
 15 16  1  0      
  2 15  1  0      
M  STY  1   1 SUP
M  SLB  1   1   1
M  SAL   1  2  15  16
M  SBL   1  1  17
M  SMT   1 ^OMe
M  SBV   1  17    0.7145    0.4125
M  END
