# Supplementary material for: Investigation of Indolglyoxamide and Indolacetamide Analogues of Polyamines as Antimalarial and Antitrypanosomal Agents
Source: Mar Drugs. 2014 May 28;12(6):3138–60. doi: 10.3390/md12063138 (PMC4071569; doi:10.3390/md12063138)
Supplement: Supplementary File 1 — Supplementary Materials (ZIP, 26 KB) [file marinedrugs-12-03138-s001.zip › Compound 22.mol]

  ChemDraw04281411552D

 66 69  0  0  0  0  0  0  0  0999 V2000
  -11.4212    1.0817    0.0000 C   0  0  0  0  0  0  0  0  0  0  0  0
  -11.9713    0.4707    0.0000 C   0  0  0  0  0  0  0  0  0  0  0  0
  -11.7172   -0.3112    0.0000 C   0  0  0  0  0  0  0  0  0  0  0  0
  -10.9130   -0.4821    0.0000 C   0  0  0  0  0  0  0  0  0  0  0  0
  -10.3629    0.1289    0.0000 C   0  0  0  0  0  0  0  0  0  0  0  0
  -10.6170    0.9108    0.0000 C   0  0  0  0  0  0  0  0  0  0  0  0
  -10.5020   -1.1941    0.0000 N   0  0  0  0  0  0  0  0  0  0  0  0
   -9.6978   -1.0232    0.0000 C   0  0  0  0  0  0  0  0  0  0  0  0
   -9.6119   -0.2055    0.0000 C   0  0  0  0  0  0  0  0  0  0  0  0
   -8.8999    0.2055    0.0000 C   0  0  0  0  0  0  0  0  0  0  0  0
   -8.1879   -0.2055    0.0000 C   0  0  0  0  0  0  0  0  0  0  0  0
   -7.4759    0.2055    0.0000 N   0  0  0  0  0  0  0  0  0  0  0  0
   -8.1879   -1.0277    0.0000 O   0  0  0  0  0  0  0  0  0  0  0  0
   -6.7639   -0.2055    0.0000 C   0  0  0  0  0  0  0  0  0  0  0  0
   -6.0519    0.2055    0.0000 C   0  0  0  0  0  0  0  0  0  0  0  0
   -5.3399   -0.2055    0.0000 C   0  0  0  0  0  0  0  0  0  0  0  0
   -4.6279    0.2055    0.0000 N   0  0  0  0  0  0  0  0  0  0  0  0
   -3.9159   -0.2055    0.0000 C   0  0  0  0  0  0  0  0  0  0  0  0
   -3.2040    0.2055    0.0000 C   0  0  0  0  0  0  0  0  0  0  0  0
    3.2040   -0.2055    0.0000 C   0  0  0  0  0  0  0  0  0  0  0  0
    3.9159    0.2055    0.0000 C   0  0  0  0  0  0  0  0  0  0  0  0
    7.4759   -0.2055    0.0000 N   0  0  0  0  0  0  0  0  0  0  0  0
    8.1879    0.2055    0.0000 C   0  0  0  0  0  0  0  0  0  0  0  0
    8.8999   -0.2055    0.0000 C   0  0  0  0  0  0  0  0  0  0  0  0
    8.1879    1.0277    0.0000 O   0  0  0  0  0  0  0  0  0  0  0  0
    9.6119    0.2055    0.0000 C   0  0  0  0  0  0  0  0  0  0  0  0
   10.3629   -0.1289    0.0000 C   0  0  0  0  0  0  0  0  0  0  0  0
   10.9130    0.4821    0.0000 C   0  0  0  0  0  0  0  0  0  0  0  0
   10.5020    1.1941    0.0000 N   0  0  0  0  0  0  0  0  0  0  0  0
    9.6978    1.0232    0.0000 C   0  0  0  0  0  0  0  0  0  0  0  0
   10.6170   -0.9108    0.0000 C   0  0  0  0  0  0  0  0  0  0  0  0
   11.4212   -1.0817    0.0000 C   0  0  0  0  0  0  0  0  0  0  0  0
   11.9713   -0.4707    0.0000 C   0  0  0  0  0  0  0  0  0  0  0  0
   11.7172    0.3112    0.0000 C   0  0  0  0  0  0  0  0  0  0  0  0
    4.6279   -0.2055    0.0000 N   0  0  0  0  0  0  0  0  0  0  0  0
    5.3399    0.2055    0.0000 C   0  0  0  0  0  0  0  0  0  0  0  0
    6.0519   -0.2055    0.0000 C   0  0  0  0  0  0  0  0  0  0  0  0
    6.7639    0.2055    0.0000 C   0  0  0  0  0  0  0  0  0  0  0  0
   -2.4920   -0.2055    0.0000 C   0  0  0  0  0  0  0  0  0  0  0  0
   -1.7800    0.2055    0.0000 C   0  0  0  0  0  0  0  0  0  0  0  0
   -1.0680   -0.2055    0.0000 C   0  0  0  0  0  0  0  0  0  0  0  0
   -0.3560    0.2055    0.0000 C   0  0  0  0  0  0  0  0  0  0  0  0
   -4.6279    1.0277    0.0000 C   0  0  0  0  0  0  0  0  0  0  0  0
    4.6279   -1.0277    0.0000 C   0  0  0  0  0  0  0  0  0  0  0  0
   -3.9159    1.4387    0.0000 O   0  0  0  0  0  0  0  0  0  0  0  0
   -5.3399    1.4387    0.0000 O   0  0  0  0  0  0  0  0  0  0  0  0
   -3.9159    2.2609    0.0000 C   0  0  0  0  0  0  0  0  0  0  0  0
   -3.2040    2.6719    0.0000 C   0  0  0  0  0  0  0  0  0  0  0  0
   -4.6279    2.6719    0.0000 C   0  0  0  0  0  0  0  0  0  0  0  0
   -3.9159    3.0830    0.0000 C   0  0  0  0  0  0  0  0  0  0  0  0
    3.9159   -1.4387    0.0000 O   0  0  0  0  0  0  0  0  0  0  0  0
    5.3399   -1.4387    0.0000 O   0  0  0  0  0  0  0  0  0  0  0  0
    3.9159   -2.2609    0.0000 C   0  0  0  0  0  0  0  0  0  0  0  0
    3.2040   -2.6719    0.0000 C   0  0  0  0  0  0  0  0  0  0  0  0
    4.6279   -2.6719    0.0000 C   0  0  0  0  0  0  0  0  0  0  0  0
    3.9159   -3.0830    0.0000 C   0  0  0  0  0  0  0  0  0  0  0  0
    0.3560   -0.2055    0.0000 C   0  0  0  0  0  0  0  0  0  0  0  0
    1.0680    0.2055    0.0000 C   0  0  0  0  0  0  0  0  0  0  0  0
    1.7800   -0.2055    0.0000 C   0  0  0  0  0  0  0  0  0  0  0  0
    2.4920    0.2055    0.0000 C   0  0  0  0  0  0  0  0  0  0  0  0
   -8.8999    1.0305    0.0000 O   0  0  0  0  0  0  0  0  0  0  0  0
    8.8999   -1.0305    0.0000 O   0  0  0  0  0  0  0  0  0  0  0  0
  -11.6761    1.8663    0.0000 O   0  0  0  0  0  0  0  0  0  0  0  0
  -12.4803    2.0372    0.0000 C   0  0  0  0  0  0  0  0  0  0  0  0
   11.6761   -1.8663    0.0000 O   0  0  0  0  0  0  0  0  0  0  0  0
   12.4803   -2.0372    0.0000 C   0  0  0  0  0  0  0  0  0  0  0  0
  1  2  2  0      
  2  3  1  0      
  3  4  2  0      
  4  5  1  0      
  5  6  2  0      
  6  1  1  0      
  4  7  1  0      
  7  8  1  0      
  8  9  2  0      
  9  5  1  0      
  9 10  1  0      
 10 11  1  0      
 11 12  1  0      
 11 13  2  0      
 12 14  1  0      
 14 15  1  0      
 15 16  1  0      
 16 17  1  0      
 17 18  1  0      
 18 19  1  0      
 20 21  1  0      
 22 23  1  0      
 23 24  1  0      
 23 25  2  0      
 24 26  1  0      
 26 27  1  0      
 27 28  2  0      
 28 29  1  0      
 29 30  1  0      
 30 26  2  0      
 27 31  1  0      
 31 32  2  0      
 32 33  1  0      
 33 34  2  0      
 34 28  1  0      
 21 35  1  0      
 35 36  1  0      
 36 37  1  0      
 37 38  1  0      
 38 22  1  0      
 19 39  1  0      
 39 40  1  0      
 40 41  1  0      
 41 42  1  0      
 17 43  1  0      
 35 44  1  0      
 43 45  1  0      
 43 46  2  0      
 45 47  1  0      
 47 48  1  0      
 47 49  1  0      
 47 50  1  0      
 44 51  1  0      
 44 52  2  0      
 51 53  1  0      
 53 54  1  0      
 53 55  1  0      
 53 56  1  0      
 42 57  1  0      
 57 58  1  0      
 58 59  1  0      
 59 60  1  0      
 20 60  1  0      
 10 61  2  0      
 24 62  2  0      
 63 64  1  0      
  1 63  1  0      
 65 66  1  0      
 32 65  1  0      
M  STY  1   1 SUP
M  SLB  1   1   1
M  SAL   1  2  63  64
M  SBL   1  1  67
M  SMT   1 ^OMe
M  SBV   1  67    0.2549   -0.7846
M  STY  1   2 SUP
M  SLB  1   2   2
M  SAL   2  2  65  66
M  SBL   2  1  69
M  SMT   2 OMe
M  SBV   2  69   -0.2549    0.7846
M  END
