# Supplementary material for: Investigation of Indolglyoxamide and Indolacetamide Analogues of Polyamines as Antimalarial and Antitrypanosomal Agents
Source: Mar Drugs. 2014 May 28;12(6):3138–60. doi: 10.3390/md12063138 (PMC4071569; doi:10.3390/md12063138)
Supplement: Supplementary File 1 — Supplementary Materials (ZIP, 26 KB) [file marinedrugs-12-03138-s001.zip › Compound 26.mol]

  ChemDraw04281411582D

 48 51  0  0  0  0  0  0  0  0999 V2000
  -10.0341    1.0817    0.0000 C   0  0  0  0  0  0  0  0  0  0  0  0
  -10.5842    0.4707    0.0000 C   0  0  0  0  0  0  0  0  0  0  0  0
  -10.3302   -0.3112    0.0000 C   0  0  0  0  0  0  0  0  0  0  0  0
   -9.5260   -0.4821    0.0000 C   0  0  0  0  0  0  0  0  0  0  0  0
   -8.9759    0.1289    0.0000 C   0  0  0  0  0  0  0  0  0  0  0  0
   -9.2300    0.9108    0.0000 C   0  0  0  0  0  0  0  0  0  0  0  0
   -9.1150   -1.1941    0.0000 N   0  0  0  0  0  0  0  0  0  0  0  0
   -8.3108   -1.0232    0.0000 C   0  0  0  0  0  0  0  0  0  0  0  0
   -8.2248   -0.2055    0.0000 C   0  0  0  0  0  0  0  0  0  0  0  0
   -7.5129    0.2055    0.0000 C   0  0  0  0  0  0  0  0  0  0  0  0
   -6.8009   -0.2055    0.0000 C   0  0  0  0  0  0  0  0  0  0  0  0
   -6.0889    0.2055    0.0000 N   0  0  0  0  0  0  0  0  0  0  0  0
   -6.8009   -1.0277    0.0000 O   0  0  0  0  0  0  0  0  0  0  0  0
   -5.3769   -0.2055    0.0000 C   0  0  0  0  0  0  0  0  0  0  0  0
   -4.6649    0.2055    0.0000 C   0  0  0  0  0  0  0  0  0  0  0  0
   -3.9529   -0.2055    0.0000 C   0  0  0  0  0  0  0  0  0  0  0  0
   -3.2409    0.2055    0.0000 N   0  3  0  0  0  0  0  0  0  0  0  0
   -2.5289   -0.2055    0.0000 C   0  0  0  0  0  0  0  0  0  0  0  0
   -1.8169    0.2055    0.0000 C   0  0  0  0  0  0  0  0  0  0  0  0
    1.8169   -0.2055    0.0000 C   0  0  0  0  0  0  0  0  0  0  0  0
    2.5289    0.2055    0.0000 C   0  0  0  0  0  0  0  0  0  0  0  0
    6.0889   -0.2055    0.0000 N   0  0  0  0  0  0  0  0  0  0  0  0
    6.8009    0.2055    0.0000 C   0  0  0  0  0  0  0  0  0  0  0  0
    7.5129   -0.2055    0.0000 C   0  0  0  0  0  0  0  0  0  0  0  0
    6.8009    1.0277    0.0000 O   0  0  0  0  0  0  0  0  0  0  0  0
    8.2248    0.2055    0.0000 C   0  0  0  0  0  0  0  0  0  0  0  0
    8.9759   -0.1289    0.0000 C   0  0  0  0  0  0  0  0  0  0  0  0
    9.5260    0.4821    0.0000 C   0  0  0  0  0  0  0  0  0  0  0  0
    9.1150    1.1941    0.0000 N   0  0  0  0  0  0  0  0  0  0  0  0
    8.3108    1.0232    0.0000 C   0  0  0  0  0  0  0  0  0  0  0  0
    9.2300   -0.9108    0.0000 C   0  0  0  0  0  0  0  0  0  0  0  0
   10.0341   -1.0817    0.0000 C   0  0  0  0  0  0  0  0  0  0  0  0
   10.5842   -0.4707    0.0000 C   0  0  0  0  0  0  0  0  0  0  0  0
   10.3302    0.3112    0.0000 C   0  0  0  0  0  0  0  0  0  0  0  0
    3.2409   -0.2055    0.0000 N   0  3  0  0  0  0  0  0  0  0  0  0
    3.9529    0.2055    0.0000 C   0  0  0  0  0  0  0  0  0  0  0  0
    4.6649   -0.2055    0.0000 C   0  0  0  0  0  0  0  0  0  0  0  0
    5.3769    0.2055    0.0000 C   0  0  0  0  0  0  0  0  0  0  0  0
   -1.1025   -0.2070    0.0000 C   0  0  0  0  0  0  0  0  0  0  0  0
   -0.3880    0.2055    0.0000 C   0  0  0  0  0  0  0  0  0  0  0  0
    0.3265   -0.2070    0.0000 C   0  0  0  0  0  0  0  0  0  0  0  0
    1.0410    0.2055    0.0000 C   0  0  0  0  0  0  0  0  0  0  0  0
   -7.5129    1.0305    0.0000 O   0  0  0  0  0  0  0  0  0  0  0  0
    7.5129   -1.0305    0.0000 O   0  0  0  0  0  0  0  0  0  0  0  0
  -10.2891    1.8663    0.0000 O   0  0  0  0  0  0  0  0  0  0  0  0
  -11.0932    2.0372    0.0000 C   0  0  0  0  0  0  0  0  0  0  0  0
   10.2891   -1.8663    0.0000 O   0  0  0  0  0  0  0  0  0  0  0  0
   11.0932   -2.0372    0.0000 C   0  0  0  0  0  0  0  0  0  0  0  0
  1  2  2  0      
  2  3  1  0      
  3  4  2  0      
  4  5  1  0      
  5  6  2  0      
  6  1  1  0      
  4  7  1  0      
  7  8  1  0      
  8  9  2  0      
  9  5  1  0      
  9 10  1  0      
 10 11  1  0      
 11 12  1  0      
 11 13  2  0      
 12 14  1  0      
 14 15  1  0      
 15 16  1  0      
 16 17  1  0      
 17 18  1  0      
 18 19  1  0      
 20 21  1  0      
 22 23  1  0      
 23 24  1  0      
 23 25  2  0      
 24 26  1  0      
 26 27  1  0      
 27 28  2  0      
 28 29  1  0      
 29 30  1  0      
 30 26  2  0      
 27 31  1  0      
 31 32  2  0      
 32 33  1  0      
 33 34  2  0      
 34 28  1  0      
 21 35  1  0      
 35 36  1  0      
 36 37  1  0      
 37 38  1  0      
 38 22  1  0      
 19 39  1  0      
 39 40  1  0      
 40 41  1  0      
 41 42  1  0      
 42 20  1  0      
 10 43  2  0      
 24 44  2  0      
 45 46  1  0      
  1 45  1  0      
 47 48  1  0      
 32 47  1  0      
M  CHG  2  17   1  35   1
M  STY  1   1 SUP
M  SLB  1   1   1
M  SAL   1  2  45  46
M  SBL   1  1  49
M  SMT   1 ^OMe
M  SBV   1  49    0.2549   -0.7846
M  STY  1   2 SUP
M  SLB  1   2   2
M  SAL   2  2  47  48
M  SBL   2  1  51
M  SMT   2 OMe
M  SBV   2  51   -0.2549    0.7846
M  END
