# Supplementary material for: Investigation of Indolglyoxamide and Indolacetamide Analogues of Polyamines as Antimalarial and Antitrypanosomal Agents
Source: Mar Drugs. 2014 May 28;12(6):3138–60. doi: 10.3390/md12063138 (PMC4071569; doi:10.3390/md12063138)
Supplement: Supplementary File 1 — Supplementary Materials (ZIP, 26 KB) [file marinedrugs-12-03138-s001.zip › Compound 33.mol]

  ChemDraw04281412042D

 52 55  0  0  0  0  0  0  0  0999 V2000
   -8.5732    1.0817    0.0000 C   0  0  0  0  0  0  0  0  0  0  0  0
   -9.1233    0.4707    0.0000 C   0  0  0  0  0  0  0  0  0  0  0  0
   -8.8693   -0.3112    0.0000 C   0  0  0  0  0  0  0  0  0  0  0  0
   -8.0651   -0.4821    0.0000 C   0  0  0  0  0  0  0  0  0  0  0  0
   -7.5150    0.1289    0.0000 C   0  0  0  0  0  0  0  0  0  0  0  0
   -7.7690    0.9108    0.0000 C   0  0  0  0  0  0  0  0  0  0  0  0
   -7.6540   -1.1941    0.0000 N   0  0  0  0  0  0  0  0  0  0  0  0
   -6.8498   -1.0232    0.0000 C   0  0  0  0  0  0  0  0  0  0  0  0
   -6.7639   -0.2055    0.0000 C   0  0  0  0  0  0  0  0  0  0  0  0
   -6.0519    0.2055    0.0000 C   0  0  0  0  0  0  0  0  0  0  0  0
   -5.3399   -0.2055    0.0000 C   0  0  0  0  0  0  0  0  0  0  0  0
   -4.6279    0.2055    0.0000 N   0  0  0  0  0  0  0  0  0  0  0  0
   -5.3399   -1.0277    0.0000 O   0  0  0  0  0  0  0  0  0  0  0  0
   -3.9159   -0.2055    0.0000 C   0  0  0  0  0  0  0  0  0  0  0  0
   -3.2040    0.2055    0.0000 C   0  0  0  0  0  0  0  0  0  0  0  0
   -2.4920   -0.2055    0.0000 C   0  0  0  0  0  0  0  0  0  0  0  0
   -1.7800    0.2055    0.0000 N   0  0  0  0  0  0  0  0  0  0  0  0
   -1.0680   -0.2055    0.0000 C   0  0  0  0  0  0  0  0  0  0  0  0
   -0.3560    0.2055    0.0000 C   0  0  0  0  0  0  0  0  0  0  0  0
    0.3560   -0.2055    0.0000 C   0  0  0  0  0  0  0  0  0  0  0  0
    1.0680    0.2055    0.0000 C   0  0  0  0  0  0  0  0  0  0  0  0
    4.6279   -0.2055    0.0000 N   0  0  0  0  0  0  0  0  0  0  0  0
    5.3399    0.2055    0.0000 C   0  0  0  0  0  0  0  0  0  0  0  0
    6.0519   -0.2055    0.0000 C   0  0  0  0  0  0  0  0  0  0  0  0
    5.3399    1.0277    0.0000 O   0  0  0  0  0  0  0  0  0  0  0  0
    6.7639    0.2055    0.0000 C   0  0  0  0  0  0  0  0  0  0  0  0
    7.5150   -0.1289    0.0000 C   0  0  0  0  0  0  0  0  0  0  0  0
    8.0651    0.4821    0.0000 C   0  0  0  0  0  0  0  0  0  0  0  0
    7.6540    1.1941    0.0000 N   0  0  0  0  0  0  0  0  0  0  0  0
    6.8498    1.0232    0.0000 C   0  0  0  0  0  0  0  0  0  0  0  0
    7.7690   -0.9108    0.0000 C   0  0  0  0  0  0  0  0  0  0  0  0
    8.5732   -1.0817    0.0000 C   0  0  0  0  0  0  0  0  0  0  0  0
    9.1233   -0.4707    0.0000 C   0  0  0  0  0  0  0  0  0  0  0  0
    8.8693    0.3112    0.0000 C   0  0  0  0  0  0  0  0  0  0  0  0
    1.7800   -0.2055    0.0000 N   0  0  0  0  0  0  0  0  0  0  0  0
    2.4920    0.2055    0.0000 C   0  0  0  0  0  0  0  0  0  0  0  0
    3.2040   -0.2055    0.0000 C   0  0  0  0  0  0  0  0  0  0  0  0
    3.9159    0.2055    0.0000 C   0  0  0  0  0  0  0  0  0  0  0  0
   -1.7800    1.0305    0.0000 C   0  0  0  0  0  0  0  0  0  0  0  0
   -1.0655    1.4430    0.0000 O   0  0  0  0  0  0  0  0  0  0  0  0
   -2.4944    1.4430    0.0000 O   0  0  0  0  0  0  0  0  0  0  0  0
   -1.0655    2.2680    0.0000 C   0  0  0  0  0  0  0  0  0  0  0  0
   -0.3510    2.6805    0.0000 C   0  0  0  0  0  0  0  0  0  0  0  0
   -1.7800    2.6805    0.0000 C   0  0  0  0  0  0  0  0  0  0  0  0
   -1.0655    3.0930    0.0000 C   0  0  0  0  0  0  0  0  0  0  0  0
    1.7800   -1.0305    0.0000 C   0  0  0  0  0  0  0  0  0  0  0  0
    1.0655   -1.4430    0.0000 O   0  0  0  0  0  0  0  0  0  0  0  0
    2.4944   -1.4430    0.0000 O   0  0  0  0  0  0  0  0  0  0  0  0
    1.0655   -2.2680    0.0000 C   0  0  0  0  0  0  0  0  0  0  0  0
    0.3510   -2.6805    0.0000 C   0  0  0  0  0  0  0  0  0  0  0  0
    1.7800   -2.6805    0.0000 C   0  0  0  0  0  0  0  0  0  0  0  0
    1.0655   -3.0930    0.0000 C   0  0  0  0  0  0  0  0  0  0  0  0
  1  2  2  0      
  2  3  1  0      
  3  4  2  0      
  4  5  1  0      
  5  6  2  0      
  6  1  1  0      
  4  7  1  0      
  7  8  1  0      
  8  9  2  0      
  9  5  1  0      
  9 10  1  0      
 10 11  1  0      
 11 12  1  0      
 11 13  2  0      
 12 14  1  0      
 14 15  1  0      
 15 16  1  0      
 16 17  1  0      
 17 18  1  0      
 18 19  1  0      
 19 20  1  0      
 20 21  1  0      
 22 23  1  0      
 23 24  1  0      
 23 25  2  0      
 24 26  1  0      
 26 27  1  0      
 27 28  2  0      
 28 29  1  0      
 29 30  1  0      
 30 26  2  0      
 27 31  1  0      
 31 32  2  0      
 32 33  1  0      
 33 34  2  0      
 34 28  1  0      
 21 35  1  0      
 35 36  1  0      
 36 37  1  0      
 37 38  1  0      
 38 22  1  0      
 17 39  1  0      
 39 40  1  0      
 39 41  2  0      
 40 42  1  0      
 42 43  1  0      
 42 44  1  0      
 42 45  1  0      
 35 46  1  0      
 46 47  1  0      
 46 48  2  0      
 47 49  1  0      
 49 50  1  0      
 49 51  1  0      
 49 52  1  0      
M  END
